# Supplementary material for: Sustainable data and metadata management at the BD2K-LINCS Data Coordination and Integration Center
Source: Sci Data. 2018 Jun 19;5:180117. doi: 10.1038/sdata.2018.117 (PMC6007090; doi:10.1038/sdata.2018.117)
Supplement: Supplementary Table 1 [file sdata2018117-s1.xlsx]

## Sheet: Cell Line
	LINCS Cell Line Reagent Category: Metadata category for immortalized (naturally or engineered), genetically uniform tissue cells able to reproduce indefinitely in standard culture conditions.
	LINCS Field Name	Related to	Description	Comments	Importance
Common Fields	CL_LINCS_ID	Canonical	Unique LINCS internal identifier	LINCS internal ID; this is a batch independent ID; canonical cell line ID	1
	CL_Name	Canonical	The primary name for the cell line as chosen by LINCS	Should be descriptive and correspond to existing cell line names as much as possible; batch independent name	1
	CL_Alternative_Name	Canonical	Other relevant names	Synonymous or alternative names; but only significantly different names should be captured	2
	CL_Alternative_ID	Canonical	This field specifies the CLO, if available, or other common ID for the cell line or, if derived from another line, the CLO or other ID for the parent cell line. The parent cell line ID must be propagated to all cell lines derived from that parent line unless a distinct CLO has been assigned to the derived line	CLO or other common IDs referring to the same cell line	2
	CL_Center_Canonical_ID	Canonical	LINCS DSGC-specific canonical ID. This will be assigned by a given LINCS DSGC according to its cell line registration scheme	-	1
	CL_Relevant_Citations	Canonical	List of references (with PMIDs) of relevance to cell line derivation, etc.	-	2
	CL_Center_Name	Batch	Name of the LINCS Center that is using the Cell Line	-	1
	CL_Center_Batch_ID	Batch	LINCS center-specific cell line ID; batch specific ID	LINCS DSGC-specific cell line batch ID. This will be assigned by a given LINCS center according to its cell line registration scheme	1
	CL_Provider_Name	Batch	Name of vendor or lab (provider) that supplied the cell line	ATCC or other vendor(s) or provider	1
	CL_Provider_Catalog_ID	Batch	ID or catalogue number or name assigned to the cell line by the vendor or provider	ATCC or other cell line provider's IDs	1
	CL_Provider_Batch_ID	Batch	Vendor/Provider Batch ID number; Batch or lot number assigned to the cell line by the vendor or provider	provided by the cell line provider	1
	CL_Comments	Batch	DSGC Comments regarding reagent	-	3
Custom Fields	CL_Organism	Canonical	Organism of origin; a controlled vocabulary describing the organism from which the cell line was derived (e.g. Homo sapiens, Mus musculus, etc.)	exact NCBI name	1
	CL_Organ	Canonical	Organ of origin; controlled terms describing the organ from which cell line is derived; (e.g. lung, mammary gland etc.)	-	1
	CL_Tissue	Canonical	Tissue of origin; A controlled vocabulary describing the tissue from which the cell line was derived	Some histology information might be provided in this field.	1
	CL_Cell_Type	Canonical	A controlled vocabulary describing the cell type from which a cell line was derived; e.g. epithelial like, fibroblast-like, lymphoblast like, hematopoetic, mesenchymal, neural, etc. This provides information about cell morphology. Also sometimes referred to as cell morphology	controlled terminology from CL	1
	CL_Cell_Type_Detail	Canonical	Additional description of cell type (histology) that is not available in CL, but may be known from other sources like ATCC	terms from other sources like ATCC; will develop over time	2
	CL_Donor_Sex	Canonical	Describes sex of the organism from which the cell was obtained	male, female, or genderless; OBI	2
	CL_Donor_Age	Canonical	The age of the donor	numeric number; donor age in years	2
	CL_Donor_Ethnicity	Canonical	For human cells, the ethnicity of the donor	-	2
	CL_Donor_Health_Status	Canonical	Controlled vocabulary describing the health status of the donor	need to be defined in more detail; need level of detail required	2
	CL_Disease	Canonical	If the cell line came from a particular diseased tissue, the disease should be noted in terms of a controlled vocabulary (e.g. breast cancer, colon cancer, not diseased, etc.)	the disease hierarchy is captured in the ontology; i.e. DOID	1
	CL_Disease_Detail	Canonical	Additional description of a disease related to the cell line that may not be available in the disease ontology above	need to develop what exactly should go here and the corresponding terms	2
	CL_Known_Mutations	Canonical	Mutations inherent (from the donor) in the cell line, captured explicitly; e.g. if reference is not available	Needs some ontology to describe gene / protein and mutation; at this point we suggest a concatenation of UniProt / Gene symbol and code of mutation	2
	CL_Mutation_Citations	Canonical	Mutations inherent in certain cell lines; from a reference	Known mutation in cell line from a reference; needs to include the reference source and the reference to the specific cell	2
	CL_Molecular_Features	Canonical	Relevant molecular and morphological features of the Cell Line	e.g. ER Status, Luminal Cells	3
	CL_Genetic_Modification	Canonical	This field specifies any stable constructs as well as any genetic modifications (mutations, translocations) introduced into this cell line (e.g. H2B-mCherry integrated at the AAVS1 Safe Harbor locus). Details of the procedures used to generate this line (e.g. CRISPR/Cas9-mediated transformation) should be described and appropriate citations provided in the Production Details field	MIACA is minimal information that may be a guidance; requires more fields to define modifications using controlled terms	1
	CL_Growth_Properties	Canonical	A controlled vocabulary describing the growth properties of the cell line (e.g. adherent, suspension)	-	1
	CL_Recommended_Culture_Conditions	Canonical	A description of the standard tissue culture conditions (media, supplements, culture dish treatment) used to maintain the cell line. Description of culture dish treatment conditions would include information about coating of culture dish with fibronectin, collagen, etc, prior to cell plating. If special culture vessels are required to grow the cells, these should also be mentioned and details pro…	Recommended standard culturing conditions go here; not a required field; the actual culture conditions are captured as experimental metadata	2
	CL_Related_Projects	Canonical	Other projects in which the cell line has been studied / used; A controlled vocabulary describing other large scale projects in which the cell line has been used (e.g. ENCODE, TCGA, ICBP, Epigenomics, etc.)	Needs defined project codes	3
	CL_Verification_Reference_Profile	Canonical	expected STR (reference) profile of the cell line based on provider information, if available	from cell line provider / reference	2
	CL_Reference_Source	Canonical	This field specifies a catalog entry or database record for this cell line at a cell type collection, if available, or an established external source	e.g. ATCC or RIKEN, or Joe Smith (University of MI)	1
	CL_Cell_Markers	Canonical	A controlled vocabulary describing the markers used to isolate / identify the cell type	controlled terms of markers; at this point no reference	2
	CL_Gonosome_Code	Canonical	List of the sex chomosomes (gonosome) of the sample e.g. XX, XY, XXY	-	3
	CL_Disease_Site_Onset	Canonical	Site of disease onset in primary cell donor	Primary Cell / Cell Line of Origin Information	3
	CL_Disease_Age_Onset	Canonical	Age of disease onset in primary cell donor (in years)	Primary Cell / Cell Line of Origin Information	3
	CL_Donor_Age_Death	Canonical	Age of death of primary cell donor (in years)	Primary Cell / Cell Line of Origin Information	3
	CL_Donor_Disease_Duration	Canonical	Disease duration in cell donor; Age of Sample Acquisition - Age of Onset. (in years)	Primary Cell / Cell Line of Origin Information	3
	CL_Precursor_Cell_Name	Canonical	This field specifies the name of the parent cell line from which the cell line was derived. It is left blank if this cell line was not known to be derived from another. The particular batch of that parent line that was used to generate the new line should be specified in the Precursor Cell Batch ID (canonical) field	-	1
	CL_Precursor_Cell_LINCS_ID	Canonical	This field specifies the global LINCS ID of the parent cell line from which the cell line was derived. It is left blank if this cell line was not known to be derived from another. The particular batch of the parent line that was used to generate the new line should be specified in the Production Details (canonical) field.	-	1
	CL_Precursor_Cell_Center_Batch_ID	Canonical	If this cell line is derived from another registered cell line, this field should specify the Center LINCS Batch ID of the specific batch from which it was derived	-	2
	CL_Production_Details	Canonical	This field specifies the procedure(s) by which the cells were derived from the parent/precursor cell, including genetic transformations and phenotypic selections. Citations / source information for constructs and citations for procedures should be included here when appropriate	-	2
	CL_Quality_Verification	Batch	Information pertaining to experimental verification of the cell line identity; batch-specific ID; STR profiling	Acceptable protocols for verification will be determined by LINCS participants and a controlled vocabulary will be developed	2
	CL_Transient_Modification	Batch	Transient transfection or viral transduction	need to capture transfection agent	1
	CL_Passage_Number	Batch	The number of times, if any that the cells have been re-plated and allowed to grow back to confluency or to some maximum density if using suspension cultures	-	2
	CL_Source_Information	Batch	This is a free-text field that provides detailed source information for this particular batch, which may include information on from whom and when the provider obtained the cells and for what purpose the cells were obtained by the end user	-	2
	CL_Date_Received	Batch	This field specifies when this batch was obtained from the provider. Because YEAR-MO-DY is not always known, this field may only contain partial date information (e.g. YEAR-MO, YEAR only)	-	2
	CL_Center_Specific_Code	Batch	This field specifies the commonly used code or name for this batch at this Center, which may differ from the Provider Catalog ID and from the canonical cell line name	-	3

## Sheet: Antibody
	LINCS Antibody Reagent Category: Metadata category for proteins (natural or engineered) which ordinarily elicit an immune response in vivo; utilized in in vitro or in vivo studies for protein recognition and marking or as system perturbagens.
	LINCS Field Name	Related to	Description	Comments	Importance
Common Fields	AR_LINCS_ID	Canonical	Global LINCS antibody ID	LINCS internal ID; This is a batch independent ID	1
	AR_Name	Canonical	Antibody name according to the vendor or provider	-	1
	AR_Alternative_Name	Canonical	Other names for the antibody	-	2
	AR_Alternative_ID	Canonical	This field should be populated with alternative IDs other than RRIDs. A separate field exists for RRID.	-	3
	AR_Center_Canonical_ID	Canonical	LINCS DSGC-specific canonical ID. This will be assigned by a given LINCS DSGC according to its reagent registration scheme.	-	1
	AR_Relevant_Citations	Canonical	Relevant citations for antibody generation or labeling as PMIDs or patent numbers.	http://www.ncbi.nlm.nih.gov/pubmed/ or available patents	2
	AR_Center_Name	Batch	The name of the center using the antibody	-	1
	AR_Center_Batch_ID	Batch	LINCS DSGC-specific antibody batch ID. This will be assigned by a given LINCS center according to its antibody registration scheme.	-	1
	AR_Provider_Name	Batch	Vendor or lab that supplied the antibody	-	1
	AR_Provider_Catalog_ID	Batch	ID or catalog number(s) assigned to the antibody by the vendor or provider	-	1
	AR_Provider_Batch_ID	Batch	Batch or lot number assigned to the antibody by the vendor or provider	-	1
	AR_Comments	Batch	DSGC Comments regarding reagent	-	3
Custom Fields	AR_RRID	Canonical	Resource Identification Initiative ID (RRID) from Antibody Registry (http://antibodyregistry.org/search). If an RRID is not available yet, the user should request registration for their antibody with this registry	-	1
	AR_Clone_Name	Canonical	Monoclonal clone name/ID	-	1
	AR_Antibody_Type	Canonical	Specification of whether the antibody is natural (immunologically selected in an animal) or engineered.	-	1
	AR_Target_Protein	Canonical	Nominal protein target, based on the recommended name from UniProt. If the name of a related entity (e.g. a portion of the polypeptide) was used instead to generate the antibody, this should be documented explicitly in AR_Immunogen	http://www.uniprot.org/	1
	AR_Target_Protein_ID	Canonical	UniProt ID of the protein target of the antibody. If the name of a related entity (e.g. a portion of the polypeptide) was used instead to generate the antibody, this should be documented explicitly in AR_Immunogen	http://www.uniprot.org/	1
	AR_Target_Protein_LINCS_ID	Canonical	Global LINCS protein ID of the protein target of the antibody	-	1
	AR_Target_Protein_Center_ID	Canonical	LINCS DSGC-specific protein ID of protein target of antibody. This will be assigned by a given LINCS center according to its protein registration scheme	-	1
	AR_Non-Protein_Target	Canonical	Name of the nominal target of antibody if not a protein	-	1
	AR_Target_Organism	Canonical	Organism of the antibody target. Use standardized NCBI Taxon nomenclature (e.g. Homo sapiens)	-	1
	AR_Immunogen	Canonical	Complete description of the immunogen (if produced in an animal) or entity used to select the epitope (if selected in vitro), including the source of the immunogen/entity (e.g. recombinantly expressed in E. coli, purified from canine pancreas) and its method of preparation. Any references relevant to the immunogen/target or production of the antibody should be listed in AR_Relevant_Reference	-	2
	AR_Immunogen_Sequence	Canonical	Complete amino acid sequence of the immunogen or entity used to select the epitope if it was a peptide, protein fragment, or small protein	-	2
	AR_Antibody_Species	Canonical	Organism from which the antibody was derived if produced in an animal or the species from which the Fc domain of the antibody was derived if engineered	-	1
	AR_Antibody_Clonality	Canonical	Identification of the antibody as monoclonal or polyclonal	-	1
	AR_Antibody_Isotype	Canonical	Isotype (e.g. IgG, IgM, etc.) of the Fc domain of the antibody or antibody mixture if polyclonal	-	1
	AR_Antibody_Production_Source_Organism	Canonical	Organism or cell type used to produce the antibody	-	2
	AR_Antibody_Production_Details	Canonical	If the antibody was produced originally in an animal, including if it is currently derived from hybridoma cells, this field includes relevant information about the antibody production method that is not captured in other fields. If the antibody was engineered, this field includes information about the methods used to engineer and produce the antibody (e.g. humanized mouse antibody sequence expres…	-	2
	AR_Antibody_Labeling	Canonical	If the antibody was labeled or conjugated, what fluor or enzyme (e.g. horseradish peroxidase) is conjugated to the antibody	-	1
	AR_Antibody_Labeling_Details	Canonical	If the antibody was labeled or conjugated, this field includes information about the protocol used to conjugate the fluor or enzyme to the antibody. Any references relevant to antibody labeling should be listed in AR_Relevant_References	-	2
	AR_Antibody_Purity	Batch	Purity of the antibody	-	3

## Sheet: Differentiated Cell
	LINCS Differentiated Cell Reagent Category: Metadata category for cells derived from another cell type of higher potency (source), such as pluripotent stem cells differentiating into multipotent stem cells or unipotent cells.
	LINCS Field Name	Related to	Description	Comments	Importance
Common Fields	DC_LINCS_ID	Canonical	Unique LINCS internal identifier	LINCS internal ID; This is a batch independent ID; Canonical cell ID	1
	DC_Name	Canonical	The primary name for the cell as chosen by LINCS	Should be descriptive and correspond to existing cell names as much as possible; Batch independent name	1
	DC_Alternative_Name	Canonical	Other relevant names	Synonymous or alternative names, but only significantly different names should be captured	2
	DC_Alternative_ID	Canonical	Other relevant IDs for cells	CLO or other common IDs referring to the same cell	2
	DC_Center_Canonical_ID	Canonical	LINCS DSGC-specific canonical ID. This will be assigned by a given LINCS DSGC according to its primary cell registration scheme.	-	1
	DC_Relevant_Citations	Canonical	List of references (with PMIDs) of relevance to cell derivation, etc.	-	2
	DC_Center_Name	Batch	LINCS center using the cell	-	1
	DC_Center_Batch_ID	Batch	LINCS center-specific cell ID; Batch specific ID	-	1
	DC_Provider_Name	Batch	Name of vendor or lab (provider) that supplied the cell	ATCC or other vendor(s) or provider	1
	DC_Provider_Catalog_ID	Batch	ID or catalogue number or name assigned to the cell by the vendor or provider	ATCC or other cell provider's IDs	1
	DC_Provider_Batch_ID	Batch	Vendor / Provider Batch ID number; Batch or lot number assigned to the cell by the vendor or provider	Provided by the cell provider	1
	DC_Comments	Batch	DSGC Comments regarding reagent	-	3
Custom Fields	DC_Precursor_Cell_Name	Canonical	The name of the iPSCs that were differentiated	-	1
	DC_Precursor_Cell_LINCS_ID	Canonical	The LINCS ID of the parent iPSC from which it was differentiated	-	1
	DC_Precursor_Cell_Center_Batch_ID	Canonical	If this primary cell is derived from another registered cell, this field should specify the Center LINCS Batch ID of the specific batch from which it was derived.	-	2
	DC_Differentiation_Protocol	Canonical	The protocol that was used to differentiate the cells	-	1
	DC_Cell_Type	Canonical	Cell type of the differentiated cell. A cell type is a distinct morphological or functional form of cell. Examples are epithelial, glial etc.	Controlled terminology from CL	1
	DC_Cell_Type_Detail	Canonical	Additional description of cell type (histology)	-	2
	DC_Known_Mutations	Canonical	Mutations inherent in cell, captured explicitly; e.g. if reference is not available	Need some ontology to describe gene / protein and mutation; At this point we suggest a concatenation of UniProt/Gene symbol and code of mutation	2
	DC_Mutation_Citations	Canonical	Mutations inherent in the cells; From a reference	Known mutation in cells from a reference; Need to include the reference source and the reference to the specific cell	2
	DC_Molecular Features	Canonical	Relevant molecular and morphological features of the differentiated cell	-	2
	DC_Recommended_Culture_Conditions	Canonical	A description of the standard tissue culture conditions (media, supplements, culture dish treatment) used to maintain the cell. Description of culture dish treatment conditions would include information about coating of culture dish with fibronectin, collagen, etc, prior to cell plating. If special culture vessels are required to grow the cells, these should also be mentioned and details provided.	Recommended standard culturing conditions go here; Not a required field; The actual culture conditions are captured as experimental metadata	2
	DC_Related_Projects	Canonical	Other projects in which the cell has been studied/used; A controlled vocabulary describing other large-scale projects in which the cell has been used (e.g. ENCODE, TCGA, ICBP, epigenomics, etc.)	Needs defined project codes	3
	DC_Cell_Markers	Canonical	A controlled vocabulary describing the markers used to isolate / identify the cell type	Controlled terms of markers; At this point no reference	1
	DC_Genetic_Modification	Canonical	Stable transfection, viral transduction or any other genetic modifications (de novo mutations, translocations) that were acquired. If yes, the modifications (e.g. expressing GFP-tagged protein) should be described and appropriate references provided.	MIACA is minimal information that may be a guidance	1
	DC_Production_Details	Canonical	This field specifies the procedure(s) by which the cells were derived from the parent/precursor cell, including genetic transformations and phenotypic selections. Citations / source information for constructs and citations for procedures should be included here when appropriate.	The protocol that was used to differentiate the cells	2
	DC_Center_Specific_Code	Batch	LINCS center-specific coded information that can include in its format information regarding the parent / protocol used / date	-	3
	DC_Quality_Verification	Batch	Information pertaining to experimental verification of the cell identity; Batch-specific ID; STR profiling	Acceptable protocols for verification will be determined by LINCS participants and a controlled vocabulary will be developed.	2
	DC_Transient_Modification	Batch	Transient transfection or viral transduction	Need to capture transfection agent	1
	DC_Culture_Conditions	Batch	A description of the culture conditions that were used and are suitable for this type of cell	-	1
	DC_Passage_Number	Batch	The number of times (if any) that the cells have been passaged (re-plated and allowed to grow back to confluency or to some maximum density if using suspension cultures)	-	2
	DC_Days_Post_Differentiation	Batch	The number of days after the initiation of differentiation	-	1
	DC_Source_Information	Batch	This is a free-text field that provides detailed source information for this particular batch, which may include information on from whom and when the provider obtained the cells and for what purpose the cells were obtained by the end user.	-	2
	DC_Date_Received	Batch	This field specifies when this batch was obtained from the provider. Because YEAR-MO-DY is not always known, this field may only contain partial date information (e.g. YEAR-MO, YEAR only).	-	2

## Sheet: Embryonic Stem Cell
	LINCS Embryonic Stem Cell Reagent Category: Metadata category for pluripotent stem cells isolated from the inner cell mass of an organism’s blastocyst, able to be maintained in culture indefinitely in the pluripotent state, while remaining genetically homogenous.
	LINCS Field Name	Related to	Description	Comments	Importance
Common Fields	ES_LINCS_ID	Canonical	Unique LINCS internal identifier	LINCS internal ID; This is a batch independent ID; Canonical ES ID	1
	ES_Name	Canonical	The name of the Embryonic Stem Cells	-	1
	ES_Alternative_Name	Canonical	Other relevant names	Synonymous or alternative names, but only significant different names should be captured	2
	ES_Alternative_ID	Canonical	Other relevant IDs for cells	CLO or other synonymous IDs	2
	ES_Center_Canonical_ID	Canonical	LINCS center-specific canonical ID.	This will be assigned by a given LINCS DSGC according to its registration scheme.	1
	ES_Relevant_Citations	Canonical	List of references (with PMIDs) of relevance to cell isolation, etc.	-	2
	ES_Center_Name	Batch	LINCS center using the cell	-	1
	ES_Center_Batch_ID	Batch	LINCS center-specific cell ID; Batch specific ID	-	1
	ES_Provider_Name	Batch	Name of vendor or lab (provider) that supplied the embryonic stem cells	-	1
	ES_Provider_Catalog_ID	Batch	ID or catalogue number assigned to the embryonic stem cells by the vendor or provider	-	1
	ES_Provider_Batch_ID	Batch	Vendor/Provider batch ID number; Batch or lot number assigned to the cell by the vendor or provider	Provided by the cell provider	1
	ES_Comments	Batch	DSGC Comments regarding reagent	-	3
Custom Fields	ES_Organism	Canonical	Organism of origin; A controlled vocabulary describing the organism from which the Embryonic Stem Cells were derived (e.g. Homo sapiens, Mus musculus, etc.)	Exact NCBI name	1
	ES_Genetic_Modification	Canonical	Stable transfection, viral transduction or any other genetic modifications (de novo mutations, translocations) that were acquired. If yes, the modifications (e.g. expressing GFP-tagged protein) should be described and appropriate references provided.	MIACA is minimal information that may be a guidance	1
	ES_Known_Mutations	Canonical	Mutations inherent in cell, captured explicitly; e.g. if reference is not available	Needs some ontology to describe gene / protein and mutation; At this point we suggest a concatenation of UniProt / Gene symbol and code of mutation	2
	ES_Mutation_Citations	Canonical	Mutations inherent in the cells; From a reference	Known mutation in cells from a reference; Needs to include the reference source and the reference to the specific cell	2
	ES_Recommended_Culture_Conditions	Canonical	The culture conditions that are recommended by the vendor when handling the embryonic stem cells	-	2
	ES_Cell_Markers	Canonical	A controlled vocabulary describing the markers used to isolate / identify the cell type	controlled terms of markers; At this point no reference	2
	ES_Passage_Number	Canonical	The number of times that the embryonic stem cells had been passaged	-	2
	ES_Molecular Features	Canonical	Relevant molecular and morphological features of the embryonic stem cells (e.g. ER Status)	-	3
	ES_Related_Projects	Canonical	Other projects in which the embryonic stem cells have been studied / used; A controlled vocabulary describing other large scale projects in which the embryonic stem cells has been used (e.g. ENCODE, TCGA, ICBP, Epigenomics, etc.)		3
	ES_Gonosome_Code	Canonical	List of the sex chomosomes (gonosome) of the sample e.g. XX, XY, XXY	-	2
	ES_Passage_Last_Karyotyping	Canonical	The passage number since the last karyotyping	-	1
	ES_Disease	Canonical	If the embryonic stem cells came from a particular diseased organism, the disease should be noted in terms of a controlled vocabulary (e.g. breast cancer, colon cancer, not diseased, etc.)	the disease hierarchy is captured in the ontology; i.e. DOID	1
	ES_Disease_Detail	Canonical	Additional description of a disease related to the cell that may not be available in the disease ontology above		2
	ES_Production_Details	Canonical	This field specifies the procedure(s) by which the cells were derived from the parent/precursor cell, including genetic transformations and phenotypic selections. Citations / source information for constructs and citations for procedures should be included here when appropriate.	-	2
	ES_Precursor_Cell_Name	Canonical	This field specifies the name of the parent cell line from which the cell was derived. It is left blank if this cell was not known to be derived from another. The particular batch of that parent line that was used to generate the new line should be specified in the production details (canonical) field.	-	1
	ES_Precursor_Cell_LINCS_ID	Canonical	This field specifies the global LINCS ID of the parent cell from which the cell was derived. It is left blank if this cell line was not known to be derived from another. The particular batch of the parent line that was used to generate the new line should be specified in the production details (canonical) field.	-	1
	ES_Precursor_Cell_Center_Batch_ID	Canonical	If this cell is derived from another registered cell, this field should specify the center LINCS Batch ID of the specific batch from which it was derived.	-	2
	ES_Quality_Verification	Batch	Information pertaining to experimental verification of the ESC; Batch-specific ID; STR profile	Acceptable protocols for verification will be determined by LINCS participants and a controlled vocabulary will be developed.	2
	ES_Culture_Conditions	Batch	A description of the culture conditions that were used and are suitable for this type of cell	-	1
	ES_Center_Specific_Code	Batch	LINCS center-specific coded information that can include in its format information regarding the parent / protocol used / date	-	3
	ES_Source_Information	Batch	This is a free-text field that provides detailed source information for this particular batch, which may include information on from whom and when the provider obtained the cells and for what purpose the cells were obtained by the end user.	-	2
	ES_Date_Received	Batch	This field specifies when this batch was obtained from the provider. Because YEAR-MO-DY is not always known, this field may only contain partial date information (e.g. YEAR-MO, YEAR only).	-	2
	ES_Transient_Modification	Batch	Transient transfection or viral transduction	Need to capture transfection agent	1

## Sheet: IPSC
	LINCS IPSC (Induced Pluripotent Stem Cell) Reagent Category: Metadata category for pluripotent stem cells derived by reprogramming cells of lower potency to a pluripotent state. iPSC lines are ideally derived from a single colony of de-differentiated cells to maintain genetic heterogeneity, and can be maintained in culture as pluripotent cells indefinitely.
	LINCS Field Name	Related to	Description	Comments	Importance
Common Fields	IP_LINCS_ID	Canonical	Unique LINCS internal identifier	LINCS internal ID; This is a batch independent ID; Canonical iPSC ID	1
	IP_Name	Canonical	The name of the iPSCs	-	1
	IP_Alternative_Name	Canonical	Other relevant names	Synonymous or alternative names; but only significant different names should be captured	2
	IP_Alternative_ID	Canonical	Other relevant IDs for cells	CLO or other synonymous IDs	2
	IP_Center_Canonical_ID	Canonical	LINCS DSGC-specific canonical ID. This will be assigned by a given LINCS DSGC according to its cell registration scheme	-	1
	IP_Relevant_Citations	Canonical	List of references (with PMIDs) of relevance to cell isolation, etc.	-	2
	IP_Center_Name	Batch	LINCS center using the cell	-	1
	IP_Center_Batch_ID	Batch	LINCS Center-specific cell ID; Batch specific ID	-	1
	IP_Provider_Name	Batch	Name of vendor or lab (provider) that supplied the iPSC	-	1
	IP_Provider_Catalog_ID	Batch	ID or catalogue number assigned to the iPSC by the vendor or provider	-	1
	IP_Provider_Batch_ID	Batch	Vendor/Provider Batch ID number; Batch or lot number assigned to the cell by the vendor or provider	Provided by the cell provider	1
	IP_Comments	Batch	DSGC Comments regarding reagent	-	3
Custom Fields	IP_Known_Mutations	Canonical	Mutations inherent in cell, captured explicitly; e.g. if reference is not available	Needs some ontology to describe gene / protein and mutation; At this point we suggest a concatenation of UniProt / Gene symbol and code of mutation	2
	IP_Mutation_Citations	Canonical	Mutations inherent in the cells; from a reference	Known mutation in cells from a reference; Needs to include the reference source and the reference to the specific cell	2
	IP_Passaging_Method	Canonical	The passaging method that was used for the iPSCs	-	2
	IP_Passage_Last_Karyotyping	Canonical	The passage number since the last karyotyping	-	1
	IP_Recommended_Culture_Conditions	Canonical	The culture conditions that are recommended by the vendor when handling the iPSCs	-	2
	IP_Molecular_Features	Canonical	Relevant molecular and morphological features of the iPSCs. (e.g. ER Status)	-	3
	IP_Related_Projects	Canonical	Other projects in which the iPSCs have been studied / used; A controlled vocabulary describing other large scale projects in which the cells have been used (e.g. ENCODE, TCGA, ICBP, Epigenomics, etc.)	Need some defined project code	3
	IP_Cell_Markers	Canonical	A controlled vocabulary describing the markers used to isolate / identify the cell type	Controlled terms of markers; At this point no reference	1
	IP_Genetic_Modification	Canonical	Stable transfection, viral transduction or any other genetic modifications (de novo mutations, translocations) that were acquired. If yes, the modifications (e.g. expressing GFP-tagged protein) should be described and appropriate references provided.	MIACA is minimal information that may be a guidance	1
	IP_Production_Details	Canonical	This field specifies the procedure(s) by which the cells were derived from the parent/precursor cell, including genetic transformations and phenotypic selections. Citations / source information for constructs and citations for procedures should be included here when appropriate. If this cell line is derived from another registered cell line, this field also should specify the Center LINCS batch I…	-	2
	IP_Precursor_Cell_Name	Canonical	The name of the Primary Cell / Cell Line of origin which was dedifferentiated	-	1
	IP_Precursor_Cell_Center_Batch_ID	Canonical	The Center Batch ID of the primary cell / cell Line of origin which was dedifferentiated	-	2
	IP_Precursor_Cell_LINCS_ID	Canonical	LINCS ID of the primary cell / cell line from which the iPSC was derived / dedifferentiated	-	1
	IP_Culture_Conditions	Batch	A description of the culture conditions that were used to maintain the cells and are suitable for this type of cell	-	1
	IP_Passage_Number	Batch	The number of times that the iPSCs had been passaged	-	2
	IP_Center_Specific_Code	Batch	LINCS center-specific coded information that can include in its format information regarding the parent / protocol used / date	e.g. CS00iCTR-n2_iPS	3
	IP_Quality_Verification	Batch	Information pertaining to experimental verification of the primary cell identity; Batch-specific ID; STR profile	Acceptable protocols for verification will be determined by LINCS participants and a controlled vocabulary will be developed. Comment: We should at least make an effort to ensure cells within LINCS are the same either by STR / SNP profiling or by actually exchanging vials previously matched to repository	2
	IP_Transient_Modification	Batch	Transient transfection or viral transduction	Need to capture transfection agent	1
	IP_Center_Specific_Code	Batch	LINCS center-specific coded information that can include in its format information regarding the parent / protocol used / date	-	3
	IP_Source_Information	Batch	This is a free-text field that provides detailed source information for this particular batch, which may include information on from whom and when the provider obtained the cells and for what purpose the cells were obtained by the end user.	-	2
	IP_Date_Received	Batch	This field specifies when this batch was obtained from the provider. Because YEAR-MO-DY is not always known, this field may only contain partial date information (e.g. YEAR-MO, YEAR only).	-	2

## Sheet: Nucleic Acid
	LINCS Nucleic Acid Reagent Category: Metadata category for natural or engineered assay perturbagens built of a polynucleic structure, often used in the interference of specific sequences of DNA/RNA in cells, tissues, or animal models, including siRNA, shRNA, and guide RNAs for TALEN and CRISPR/CAS
	LINCS Field Name	Related to	Description	Comments	Importance
Common Fields	NA_LINCS_ID	Canonical	Unique LINCS internal identifier	LINCS internal ID; This is a batch independent ID	1
	NA_Name	Canonical	The primary name of the siRNA or shRNA or any other genetic perturbagen as chosen by LINCS	Should be descriptive and correspond to existing siRNA or shRNA names as much as possible; Batch independent name	1
	NA_Alternative_Name	Canonical	List of synonymous reagent names or other alternative names	-	2
	NA_Alternative_ID	Canonical	List of synonymous reagent IDs, or other alternative IDs	-	2
	NA_Center_Canonical_ID	Canonical	LINCS DSGC-specific canonical ID; will be assigned by a given LINCS DSGC according to its reagent registration scheme	-	1
	NA_Relevant_Citations	Canonical	Appropriate literature reference(s) (with PMIDs) for reagent's derivation, production, and/or validation	-	2
	NA_Center_Name	Batch	LINCS center using the genetic perturbagen	-	1
	NA_Center_Batch_ID	Batch	LINCS DSGC-specific batch ID; will be assigned by a given LINCS DSGC according to its reagent registration scheme	-	1
	NA_Provider_Name	Batch	Vendor or laboratory that supplied the reagent	-	1
	NA_Provider_Catalog_ID	Batch	ID or catalogue number assigned to the reagent by the vendor or provider	-	1
	NA_Provider_Batch_ID	Batch	Batch or lot number assigned to the reagent by the vendor or provider	-	1
	NA_Comments	Batch	DSGC Comments regarding reagent	-	3
Custom Fields	NA_Probe_ID	Canonical	ID of the siRNA, shRNA, sgRNA, etc. as listed in NCBI Probe database	-	2
	NA_Type	Canonical	A controlled vocabulary specifying whether the reagent is Coding or Non-coding	-	1
	NA_Subtype	Canonical	A controlled vocabulary specifying the nucleic acid subtype. Coding subtypes: cDNA, Other. Non-coding subtypes: siRNA, sgRNA, shRNA, miRNA, Other	-	1
	NA_Delivery_Format	Canonical	A controlled vocabulary specifying the format in which the perturbation was introduced. Can be DNA or RNA	-	1
	NA_Mode	Canonical	A controlled vocabulary specifying the mode of action of the reagent	Can be Disruption / Element Introduction / Editing	1
	NA_Target_Locus	Canonical	The gene name of the target. Can be a gene name/ miRNA gene name or coordinates if no gene name is available	-	2
	NA_Target_Locus_Species	Canonical	A controlled vocabulary specifying the species of the target locus	-	1
	NA_Target_Gene_ID	Canonical	The NCBI Entrez Gene ID for the gene targeted by the siRNA, shRNA or sgRNA	-	2
	NA_Transcript_ID	Canonical	The NCBI Reference Sequence IDs of the transcripts that are being targeted by the reagent	-	1
	NA_Sense_Sequence	Canonical	The nucleotide sequence of the sense (passenger) strand of the siRNA, the processed shRNA or the sgRNA. The ORF sequence of the cDNA which eventually gets transcribed and translated	If the sequence is not provided by the vendor, specify the Probe ID from the NCBI Probe DB	2
	NA_Validation_Information	Canonical	Information about experimental verification of siRNA/shRNA activity; a reference (PubMed or other suitable reference) should be provided	Information about the cell line/cell type and organism used for validation, as well as the % reduction in protein expression and mRNA observed in the validation experiments; whether the target monitored in validation studies was the endogenous mRNA or a transfected mRNA	2
	NA_Driver_System	Batch	A free text field that describes the expression/driver system that was used. Examples include information about promoter, whether the expression was constitutive or inducible (and level/method of induction), or other dependencies that could effect output when the nucleic acid-based reagent is designed to be transcribed (and possible translated as protein)	-	2

## Sheet: Other Reagent
	LINCS Other Reagent Category: Metadata category for non-perturbagen auxiliary reagents utilized in a biomedical assay such as stains and buffers and which are not intended to perturb the biological model system.
	LINCS Field Name	Related to	Description	Comments	Importance
Common Fields	OR_Name	Canonical	Common name of the reagent (Hoescht, DAPI, etc.)	Should correspond to existing names as much as possible; Batch independent name	1
	OR_Center_Canonical_ID	Canonical	LINCS DSGC-specific canonical ID. This will be assigned by a given LINCS DSGC according to its reagent registration scheme	-	1
	OR_Center_Name	Batch	Name of the LINCS Center that is using the reagent	-	1
	OR_Center_Batch_ID	Batch	LINCS DSGC-specific batch ID. This will be assigned by a given LINCS DSGC according to its reagent registration scheme	-	1
	OR_Provider_Name	Batch	Name of vendor (provider) that supplied the reagent	Vendor(s) or provider	1
	OR_Provider_Catalog_ID	Batch	ID or catalog number assigned to the reagent by the vendor or provider	Reagent provider's ID	1
	OR_Provider_Batch_ID	Batch	Vendor/Provider batch ID number; Batch or lot number assigned to the reagent by the vendor or provider	-	1
	OR_Comments	Batch	DSGC Comments regarding reagent	-	3

## Sheet: Primary Cell
	LINCS Primary Cell Reagent Category: Metadata category for cells obtained from homogeneous tissue, such as a singular organ or organ sub-structure, and maintained in culture temporarily for experimental purposes. Only viable for a limited time after isolation
	LINCS Field Name	Related to	Description	Comments	Importance
Common Fields	PC_LINCS_ID	Canonical	Unique LINCS internal identifier	LINCS internal ID; This is a batch independent ID; Canonical primary cell ID	1
	PC_Name	Canonical	The name for the primary cells as chosen by LINCS	Should be descriptive and correspond to existing cell names as much as possible; Batch independent name	1
	PC_Alternative_Name	Canonical	Other relevant names	Synonymous or alternative names, but only significant different names should be captured	2
	PC_Alternative_ID	Canonical	Other relevant IDs for cells	CLO or other synonymous IDs	2
	PC_Center_Canonical_ID	Canonical	LINCS DSGC-specific canonical ID. This will be assigned by a given LINCS DSGC according to its primary cell registration scheme	-	1
	PC_Relevant_Citations	Canonical	List of references (with PMIDs) of relevance to cell isolation, etc	-	2
	PC_Center_Name	Batch	LINCS center using the primary cells	-	1
	PC_Center_Batch_ID	Batch	LINCS center-specific cell ID; Batch specific ID	-	1
	PC_Provider_Name	Batch	Name of vendor or lab (provider) that supplied the primary cell	Vendor(s) or provider	1
	PC_Provider_Catalog_ID	Batch	ID or catalogue number or name assigned to the primary cell by the vendor or provider	Primary cell provider's IDs	1
	PC_Provider_Batch_ID	Batch	Vendor/Provider Batch ID number; Batch or lot number assigned to the primary cell by the vendor or provider	-	1
	PC_Comments	Batch	DSGC Comments regarding reagent	-	3
Custom Fields	PC_Organism	Canonical	Organism of origin; A controlled vocabulary describing the organism from which the primary cell was derived (e.g. Homo sapiens, Mus musculus, etc.)	-	1
	PC_Organ	Canonical	Organ of origin; A controlled term describing the organ from which cell line is derived; (e.g. lung, mammary gland etc.)	-	1
	PC_Tissue	Canonical	Organ or tissue of origin; A controlled vocabulary describing the organ or tissue from which the primary cell was derived (e.g. lung, mammary gland etc.)	Some histology information might be provided in this field	1
	PC_Cell_Type	Canonical	A controlled vocabulary describing the cell type from which a primary cell was derived; e.g. epithelial like, fibroblast-like, lymphoblast like, hematopoetic, mesenchymal, neural, etc. This provides information about cell morphology. Also sometimes referred to as cell morphology	Controlled terminology from CL	1
	PC_Cell_Type_Detail	Canonical	Additional description of cell type (histology) that is not available in CL, but may be known from other sources like ATCC	Terms from other sources like ATCC; Will develop over time	2
	PC_Donor_Sex	Canonical	Describes sex of the organism from which the cell was obtained;	Controlled terms to describe genders and also chromosomal abnormalities	2
	PC_Gonosome_Code	Canonical	List of the sex chomosomes (gonosome) of the sample e.g. XX, XY, XXY	-	3
	PC_Donor_Age	Canonical	The age of the donor	Numeric number; Donor age in years	2
	PC_Donor_Ethnicity	Canonical	For human cells, the ethnicity of the donor	-	2
	PC_Donor_Health_Status	Canonical	Controlled vocabulary describing the health status of the donor		2
	PC_Disease	Canonical	If the primary cell came from a particular diseased tissue, the disease should be noted in terms of a controlled vocabulary (e.g. breast cancer, colon cancer, not diseased, etc.)	The disease hierarchy is captured in the ontology; i.e. DOID	1
	PC_Disease_Detail	Canonical	Additional description of a disease related to the primary cell that may not be available in the disease ontology above		2
	PC_Disease_Site_Onset	Canonical	Site of disease onset in primary cell donor	Primary cell / cell line of origin Information	2
	PC_Disease_Age_Onset	Canonical	Age of disease onset in primary cell donor (in years)	Primary cell / cell line of origin Information	2
	PC_Donor_Age_Death	Canonical	Age of death of primary cell donor (in years)	Primary cell / cell line of origin Information	2
	PC_Donor_Disease_Duration	Canonical	Disease duration in primary cell donor; Age of Sample Acquisition - Age of Onset. (in years)	Primary cell / cell line of origin Information	2
	PC_Known_Mutations	Canonical	Known mutation in primary cell captured explicitly; e.g. if reference is not available	Needs some ontology to describe gene / protein and mutation	2
	PC_Mutation_Citations	Canonical	Known mutation in primary cell from a reference; Needs to include the reference source and the reference to the specific cell	reference to cell line inherent mutations	2
	PC_Molecular_Features	Canonical	Relevant molecular and morphological features of the Primary Cell. (e.g. ER Status, Luminal Cells)	-	3
	PC_Genetic_Modification	Canonical	Stable transfection, viral transduction or any other genetic modifications (de novo mutations, translocations) that were acquired. If yes, the modifications (e.g. expressing GFP-tagged protein) should be described and appropriate references provided	MIACA is minimal information that may be a guidance	1
	PC_Cell_Markers	Canonical	A controlled vocabulary describing the markers used to isolate / identify the cell type	Controlled terms of markers; No reference needed	2
	PC_Growth_Properties	Canonical	A controlled vocabulary describing the growth properties of the primary cell (e.g. adherent, suspension)	-	1
	PC_Recommended_Culture_Conditions	Canonical	A description of the standard tissue culture conditions (media, supplements, culture dish treatment) used to maintain the primary cell. Description of culture dish treatment conditions would include information about coating of culture dish with fibronectin, collagen, etc, prior to cell plating. If special culture vessels are required to grow the cells, these should also be mentioned and details …	Recommended standard culturing conditions go here; Not a required field; The actual culture conditions are captured as experimental metadata	2
	PC_Related_Projects	Canonical	Other projects in which the primary cells have been studied / used; A controlled vocabulary describing other large scale projects in which the cells have been used (e.g. ENCODE, TCGA, ICBP, Epigenomics, etc.)		3
	PC_Verification_Reference_Profile	Canonical	expected STR (reference) profile of the cell based on provider information, if available	From cell provider / reference	2
	PC_Production_Details	Canonical	This field specifies the procedure(s) by which the cells were derived from the parent/precursor cell, including genetic transformations and phenotypic selections. Citations / source information for constructs and citations for procedures should be included here when appropriate. If this cell line is derived from another registered cell line, this field also should specify the Center LINCS batch I…	-	2
	PC_Precursor_Cell_Name	Canonical	This field specifies the name of the parent cell from which the primary cell was derived. It is left blank if this cell line was not known to be derived from another. The particular batch of that parent line that was used to generate the new line should be specified in the Production_Details (canonical) field	-	1
	PC_Precursor_Cell_LINCS_ID	Canonical	This field specifies the global LINCS ID of the parent cell from which the primary cell was derived. It is left blank if this cell line was not known to be derived from another. The particular batch of the parent line that was used to generate the new line should be specified in the Production Details (canonical) field	-	1
	PC_Precursor_Cell_Center_Batch_ID	Canonical	If this primary cell is derived from another registered cell, this field should specify the Center LINCS Batch ID of the specific batch from which it was derived	-	2
	PC_Center_Specific_Code	Batch	LINCS center-specific coded information that can include in its format information regarding the parent / protocol used / date	-	3
	PC_Quality_Verification	Batch	Information pertaining to experimental verification of the primary cell identity; Batch-specific ID; STR profile	Acceptable protocols for verification will be determined by LINCS participants and a controlled vocabulary will be developed	2
	PC_Culture_Conditions	Batch	A description of the culture conditions that were used and are suitable for this type of cell	-	2
	PC_Passage_Number	Batch	The number of times, if any the primary cells have been re-plated and allowed to grow back to confluency or to some maximum density if using suspension cultures	-	2
	PC_Transient_Modification	Batch	Transient transfection or viral transduction	Need to capture transfection agent	1
	PC_Source_Information	Batch	This is a free-text field that provides detailed source information for this particular batch, which may include information on from whom and when the provider obtained the cells and for what purpose the cells were obtained by the end user	-	2
	PC_Date_Received	Batch	This field specifies when this batch was obtained from the provider. Because YEAR-MO-DY is not always known, this field may only contain partial date information (e.g. YEAR-MO, YEAR only)	-	2

## Sheet: Protein
	LINCS Protein Reagent Category: Metadata category for natural or engineered perturbagens consisting of large, heavy polypeptide chains structured by primary, secondary, tertiary, and quaternary facets. Includes, but not limited to, enzymes, cofactors, signaling molecules, adhesion molecules, and structural chains. Antibodies, while proteins, are defined separately as ANTIBODY REAGENTS
	LINCS Field Name	Related to	Description	Comments	Importance
Common Fields	PR_LINCS_ID	Canonical	Unique LINCS identifier for the protein	-	1
	PR_Name	Canonical	The primary name of the protein	Proposed standard: Use the UniProt short protein name.	1
	PR_Alternative_Name	Canonical	List of synonymous protein names	Proposed standard: Include only synonyms listed in the UniProt database	2
	PR_Alternative_ID	Canonical	List of other alternative protein IDs	-	2
	PR_Center_Canonical_ID	Canonical	Center-specific protein ID	LINCS DSGC-specific canonical ID. This will be assigned by a given LINCS DSGC according to its protein registration scheme	1
	PR_Relevant_Citations	Batch	Appropriate literature reference(s) for reagent derivation, production, and/or validation (not information about the endogenous function of a protein)	-	2
	PR_Center_Name	Batch	LINCS center using the protein	-	1
	PR_Center_Batch_ID	Batch	LINCS DSGC-specific batch ID. This will be assigned by a given LINCS DSGC according to its protein registration scheme	-	1
	PR_Provider_Name	Batch	Vendor or lab that supplied a protein reagent	-	1
	PR_Provider_Catalog_ID	Batch	ID or catalog number assigned to the protein by the vendor or provider	-	1
	PR_Provider_Batch_ID	Batch	Batch or lot number assigned to the protein by the vendor or provider	-	1
	PR_Comments	Batch	DSGC Comments regarding reagent	-	3
Custom Fields	PR_PLN	Canonical	- Protein line notation (PLN) provides a unique identifier that obviates the need for the individual fields: PR_Uniprot_ID (which includes isoform information when relevant), PR_Mutations, and PR_Modifications - If PLN is not in use by a DSGC, those individual fields will need to be included and populated instead	The PLN standard and associated tools for users are under development by HMS and DCIC	2
	PR_UniProt_ID	Canonical	The UniProt ID of the specific protein and, if relevant, isoform	-	1
	PR_Mutations	Canonical	List of known amino acid substitutions	Proposed standard: No controlled vocabulary is proposed. Adoption of PLN is encouraged instead	2
	PR_Modifications	Canonical	List of known post-translational or chemical modifications	Proposed standard: No controlled vocabulary is proposed. Adoption of PLN is encouraged instead	2
	PR_Protein_Complex_Known_Component_LINCS_IDs	Canonical	The LINCS IDs of each known protein subunit of the complex	For registration of complexes only	2
	PR_Protein_Complex_Known_Component_UniProt_IDs	Canonical	The UniProt ID of each known protein subunit of the complex	For registration of complexes only	2
	PR_Protein_Complex_Known_Component_Center_Protein_IDs	Canonical	The center-specific protein IDs of each known protein subunit of the complex	For registration of complexes only	2
	PR_Protein_Complex_Details	Canonical	A free text description of the protein complex	For registration of complexes only	2
	PR_Protein_Complex_Stoichiometry	Canonical	The stoichiometry of subunits of the complex, if known	For registration of complexes only	3
	PR_Amino_Acid_Sequence	Batch	The amino acid sequence of the reagent as supplied by the vendor or provider	Proposed standard: This field should only be populated when sequence information is supplied by the vendor or provider. This field should not be populated using reference sequence from UniProt or a similar database	2
	PR_Production_Source_Organism	Batch	The organism from which the reagent was isolated	Proposed standard: Use NCBI Taxonomy as the controlled vocabulary (e.g. "Escherichia coli")	2
	PR_Production_Method	Batch	A controlled vocabulary describing the method of protein synthesis (e.g. chemically synthesized, recombinantly expressed in E. coli, etc.)	Proposed standard: When possible, use the BAO controlled vocabulary for "Protein preparation method" as the controlled vocabulary (http://bioportal.bioontology.org/ontologies/BAO/?p=classes&conceptid=http%3A%2F%2Fwww.bioassayontology.org%2Fbao%23BAO_0000356)	2
	PR_Protein_Purity	Batch	A description of a protein's level of purity (e.g., if it was partially purified, purified, unpurified, etc.) as stated by the vendor or provider	-	2

## Sheet: Small Molecule
	LINCS Small Molecule Reagent Category: Metadata category for natural or laboratory synthesized primarily organic molecules with a low molecular weight (generally < 900 Daltons), able to diffuse across cellular membranes and used to perturb the biological model system. Often bind to specific biological targets
	LINCS Field Name	Related to	Description	Comments	Importance
Common Fields	SM_LINCS_ID	Canonical	The global LINCS ID (parent) compound (in a standardized representation)	LINCS internal ID; this is a batch independent ID	1
	SM_Name	Canonical	The primary name for the (parent) compound (in a standardized representation) as chosen by LINCS	Common, recognizable, name	1
	SM_Alternative_Name	Canonical	List of synonymous compound names, drug name (if applicable), and other alternative names	Drug names can come from common drug name available from DrugBank, TTD, NPC or other resources	2
	SM_Alternative_ID	Canonical	List of synonymous compound IDs, drug IDs and other alternative IDs	-	2
	SM_Center_Canonical_ID	Canonical	Center-specific compound ID; Typically based on parent structure after compound standardization	LINCS DSGC-specific canonical ID. This will be assigned by a given LINCS DSGC according to its compound registration scheme	1
	SM_Relevant_Citations	Canonical	Appropriate literature reference(s) (with PMIDs) for compound derivation, production, and/or validation	-	2
	SM_Center_Name	Batch	Name of the LINCS Center that is using the small molecule	-	1
	SM_Center_Batch_ID	Batch	Center-specific ID of the tested sample	LINCS DSGC-specific compound batch ID. This will be assigned by a given LINCS DSGC according to its compound registration scheme.	1
	SM_Provider_Name	Batch	Vendor or lab that supplied the compound	List of vendor names and other providers	1
	SM_Provider_Catalog_ID	Batch	ID or catalogue number assigned to the specific supplied sample by the vendor or provider	-	1
	SM_Provider_Batch_ID	Batch	Batch or lot number assigned to the specific supplied sample by vendor or provider	-	1
	SM_Comments	Batch	DSGC Comments regarding reagent	-	3
Custom Fields	SM_PubChem_CID	Canonical	CID that corresponds to the standardized parent compound in NCBIs PubChem database	This is the PubChem compound ID, and not to be confused with the substance ID. CID will be checked against structure by the DCIC	1
	SM_ChEBI_ID	Canonical	ChEBI ID that corresponds to the standardized parent compound in NCBIs PubChem database; after applying the same business rules	ChEBI ID; ChEBI is curated and we may submit important structures to ChEBI	2
	SM_InChI_Parent	Canonical	InChi representation of parent (standardized) chemical structure	Standardized small molecule representation; Documented standardization protocol; Standardization will be performed by DCIC; Data will be cross checked by DCIC if possible	2
	SM_InChI_Key_Parent	Canonical	InChi key of parent (standardized) chemical structure	Standardized small molecule representation; Documented standardization protocol; Standardization will be performed by DCIC; Data will be cross checked by DCIC if possible	2
	SM_SMILES_Parent	Canonical	Canonical isomeric SMILES representation of parent (standardized) chemical structure	Standardized small molecule representation; Documented standardization protocol; standardization will be performed by DCIC; SMILES will be checked against other data (if available) to verify business rules	1
	SM_Salt	Batch	Reference to counter-ions and other addends present in the compounds formulation	HMS LINCS has developed a three digit "salt code" used as part of the facility ID for its compounds	2
	SM_SMILES_Batch	Batch	SMILES representation only as provided from the vendor; Full structure with all information, i.e. isomeric SMILES	This includes salts and addends and no structure canonicalization; Full structure with all stereo and isomer information; i.e. isomeric SMILES	2
	SM_InChI_Batch	Batch	InChi representation of the actual sample (batch) structure	This includes salts and addends and no structure canonicalization; full structure	2
	SM_InChI_Key_Batch	Batch	InChi key of the actual sample (batch) structure	-	2
	SM_Molecular_Mass	Batch	Molecular mass of one molecule (including addends) of the compound in Daltons (unified atomic mass units)	This includes salts and addends and no structure canonicalization; Full structure	2
	SM_Purity	Batch	Purity of the compound in percent	Suggested by MIABE, if available	3
	SM_Purity_Method	Batch	Method for determining the purity of the compound	-	3
	SM_Aqueous_Solubility	Batch	The actual (measured) aqueous solubility of the compound in mg / mL or g / L	Suggested by MIABE, if available	3
	SM_LogP	Batch	The logarithm of the actual (measured) water/octanol partition coefficient (logP) or hydrophobicity score	Suggested by MIABE, if available	3

[truncated: 1 more sheets: Unclassified Perturbagen]
