# Supplementary material for: Sustainable data and metadata management at the BD2K-LINCS Data Coordination and Integration Center
Source: Sci Data. 2018 Jun 19;5:180117. doi: 10.1038/sdata.2018.117 (PMC6007090; doi:10.1038/sdata.2018.117)
Supplement: Supplementary Table 2 [file sdata2018117-s2.xlsx]

## Sheet: Small Molecule
Field_Category/Name*	Definition*	Type	Field Name Ontology Match	Field Name Specification Match	Controlled Vocabulary Source Example**	Example Entry
SM_Center_Batch_ID	Primary sample ID defined by DSGC	String		LINCS - SM_Center_Batch_ID
SM_Concentration	Final concentration of small molecule in experiment (in uM)	Numeric	NCIT_C41185, "Concentration"	MIACARM - "Small Molecule name and concentration"	None	5
SM_Solvent	Solvent in which perturbagen is dissolved/diluted	String	NCIT_C45790, "Solvent"	MIASCI - "Solvent"	BAO - Solvent (CHEBI_46787 )	Water
SM_Time_point	Time measurement at which entities were analyzed following small molecule treatment, input as amount and units	String	NCIT_C68568, "Timepoint"	MIACA - "TR Time Stamp Stop"	None	24 hours

## Sheet: Cell
Field_Category/Name*	Definition*	Type	Field Name Ontology Match	Field Name Specification Match	Controlled Vocabulary Source Example**	Example Entry
Cell Line
CL_Center_Batch_ID				LINCS - CL_Center_Batch_ID
CL_Density	On passaging, number of cells seeded per 1 cm3 (/mL)	Numeric	NCIT_C120538, "Cell Density"	MIACA - "TR Seeding Density"	None	100000
CL_Culture_Reagent	Components of media used during experimental procedures	String (multiple)	OBI_0000079, "Culture Medium"; OBI_0001879 "Reagent"	MIACA - "TR Comp Reagent Name"	CHEBI - Chemical Entity (CHEBI_24431)	DMEM,FBS,Pen-Strep,L-Glutamine
CL_Passage_Number	Passage number of cells used for experimental procedures	Numeric	EFO_0007061, "Passage Number"	MIACA - "TR Passage Number"	None	12
CL_Number_of_Cells	Total number of cells utilized to carry out experimental procedures	Numeric	MESH_D002452, "Cell Count"	New standard? - "Number of cells"	None	1000000
CL_Potency	Disposition of cell line to differentiate into other cell types	String	PATO_0001397, "Cellular Potency"	Eagle-i - "Stem Cell Line Potency"	PATO - Cellular Potency (PATO_0001397)	Pluripotent
Primary Cell
PC_Center_Batch_ID				LINCS - PC_Center_Batch_ID
PC_Density	Number of cells seeded into culture per cm2	Numeric	NCIT_C120538, "Cell Density"	MIACA - "TR Seeding Density"	None	2500
PC_Culture_Reagent	Components of media used during experimental procedures	String (multiple)	OBI_0000079, "Culture Medium"; OBI_0001879 "Reagent"	IHEC - "CULTURE_CONDITIONS"	CHEBI - Chemical Entity (CHEBI_24431)	DMEM,FBS,Pen-Strep,L-Glutamine
PC_Culture_Time	Time of cells spent in culture prior to experimental procedures	String	EFO_0000721, "Time"	MIACA similar - "TR Time Stamp Stop"	None	48 hours
PC_Number_of_Cells	Total number of cells utilized to carry out experimental procedures	Numeric	MESH_D002452, "Cell Count"	New standard? - "Number of cells"	None	1000000
PC_Potency	Disposition of primary cells to differentiate into other cell types	String	PATO_0001397, "Cellular Potency"	Eagle-i - "Stem Cell Line Potency"	PATO - Cellular Potency (PATO_0001397)	Pluripotent
iPSC
IP_Center_Batch_ID				LINCS - IP_Center_Batch_ID
IP_Density	On passaging, number of cells seeded per 1 cm2	Numeric	NCIT_C120538, "Cell Density"	MIACARM - "Stem cell density for storage/banking"	None	100000
IP_Culture_Reagent	Components of media used during experimental procedures	String (multiple)	OBI_0000079, "Culture Medium"; OBI_0001879 "Reagent"	MIACARM - "Materials used for culture in stem cell establishment step"	CHEBI - Chemical Entity (CHEBI_24431)	KO DMEM,LiF,FBS
IP_Culture_Technique	Specify whether cells were cultured on feeder layer or feeder free	String	MESH_D061252, "Feeder Cells"	MIACARM - "Feeder cell name (if used)"	None	MEF
IP_Passaging_Method	Specify whether cells were passaged by enzymatic or physical (cutting) means	Choice		MIACARM - "Passage Protocol"	None	Enzyme
IP_Passaging_Reagent	If passaged by enzyme, specify type utilized	String		MIACARM - "Passage Protocol" component	OBI - Cell Culture Splitting (OBI_0600037)	Trypsin
IP_Passage_Number	Passage number of cells used for experimental procedures	String	EFO_0007061, "Passage Number"	MIACARM - "Passage Number"	None	10
IP_Number_of_Cells	Total number of cells utilized to carry out experimental procedures	Numeric	MESH_D002452, "Cell Count"	New standard? - "Number of cells"	None	1000000
Differentiated Cell
DC_Center_Batch_ID				LINCS - DC_Center_Batch_ID
DC_Stem_Cell_Name	Name of stem cell line from which differentiated cells were derived	String		MIACARM - "Stem Cell Name"	None	H9
DC_Stem_Cell_Passage_Number	Passage number of stem cells from which differentiated cell line is derived	Numeric	EFO_0007061, "Passage Number"	MIACARM - "Passage Number"	None	10
DC_Differentiation_Culture_Reagents	Components of media used during experimental procedures	String (multiple)	OBI_0000079, "Culture Medium"; OBI_0001879 "Reagent"	MIACA similar - "TR Reagent Name"	CHEBI - Chemical Entity (CHEBI_24431)	DMEM,B27,N2,Rhetinoic Acid
DC_Differentiation_Culture_Time	Total time to differentiate stem cells to experimentally usable differentiated cultures	String	EFO_0000721, "Time"	MIACA similar - "TR Time Stamp Stop"	None	14 days
DC_Maintenence_Reagents	Components of media used to maintain differentiated cells in culture	String (multiple)	OBI_0000079, "Culture Medium"; OBI_0001879 "Reagent"	MIACA similar - "Composite Reagent List"	CHEBI - Chemical Entity (CHEBI_24431)	DMEM,B27,N2,Rhetinoic Acid
Embryonic Stem Cell
ES_Center_Batch_ID				LINCS - ES_Center_Batch_ID
ES_Density	On passaging, number of cells seeded per 1 cm2	Numeric	NCIT_C120538, "Cell Density"	MIACARM - "Stem cell density for storage/banking"	None	100000
ES_Culture_Reagent	Components of media used during experimental procedures	String (multiple)	OBI_0000079, "Culture Medium"; OBI_0001879 "Reagent"	MIACARM - "Materials used for culture in stem cell establishment step"	CHEBI - Chemical Entity (CHEBI_24431)	KO DMEM,LiF,FBS
ES_Culture_Technique	Specify whether cells were cultured on feeder layer or feeder free	Choice	MESH_D061252, "Feeder Cells"	MIACARM - "Feeder cell name (if used)"	None	Feeder layer
ES_Passaging_Technique	Specify whether cells were passaged by enzymatic or physical (cutting) means	Choice		MIACARM - "Passage Protocol"	None	Enzyme
ES_Passaging_Reagent	If passaged by enzyme, specify type utilized	String		MIACARM - "Passage Protocol" component	OBI - Cell Culture Splitting (OBI_0600037)	Trypsin
ES_Passage_Number	Passage number of cells used for experimental procedures	Numeric	EFO_0007061, "Passage Number"	MIACARM - "Passage Number"	None	10
ES_Number_of_Cells	Total number of cells utilized to carry out experimental procedures	Numeric	MESH_D002452, "Cell Count"	New standard? - "Number of cells"	None	1000000
*Field names and definitions are based on MIACA, BAO, CLO, OBI and EFO conventions
**Source Examples represent ontological branches containing relevant entries/information

## Sheet: Antibody
Field_Category/Name*	Information provided by	Definition*	Type
AR_Center_Batch_ID	from previously submitted metadata (DSGC)		String
AR_Concentration	DSGC		Numeric
AR_Time_point	DSGC		String

## Sheet: Nucleic Acid
Field_Category/Name*	Definition*	Type	Field Name Ontology Match	Field Name Specification Match	Controlled Vocabulary Source Example**
sgRNA
sgRNA_Center_Batch_ID	Primary sample ID defined by DSGC	String		LINCS - NA_Center_Batch_ID
sgRNA_Target	Gene target of CRISPR-CAS System	String		MIACA - "Perturbator Target ID"	API - NCBI Gene/Uniprot ID
sgRNA_Delivery_Method	Means of delivering sgRNA/CRISPR components to cells	Choice	BAO_0002198, "delivery method"	MIASCI - "Delivery Method"	Lentiviral Transduction, AAV Transduction, mRNA, Riboprotein complex, mammalian expression vector
sgRNA_Time_Point	Time measurement at which entities were analyzed following sgRNA treatment	String	NCIT_C68568, "Timepoint"	MIACA - "TR Time Stamp Stop"	None
RNA_Interference
RNAi_Center_Batch_ID				LINCS - NA_Center_Batch_ID
RNAi_Target	Gene target of RNAi entity	String		MIACA - "Perturbator Target ID"	API - Gene
RNAi_Type	Subtype of RNA interference category	Choice		MIACA - "If Perturbator is Reagent"	siRNA, shRNA, miRNA, lncRNA, dsRNA
RNAi_Delivery_Method	Means of delivering RNAi system to animal/cell entity	String	BAO_0002198, "delivery method"	MIACA - "If Perturbator is Reagent"	BAO - Silencing RNA Delivery Method (BAO_0002155)
RNAi_Time_point	Time measurement at which entities were analyzed following RNAi treatment	String	NCIT_C68568, "Timepoint"	MIACA - "TR Time Stamp Stop"	None
cDNA
cDNA_Center_Batch_ID				LINCS - NA_Center_Batch_ID
cDNA_Gene	Gene coded by cDNA entity	String		MIACA - "If Perturbator is Reagent"	API - Gene
cDNA_Delivery_Method	Means of delivering cDNA system to animal/cell entity	Choice	BAO_0002198, "delivery method"	MIACA - "If Perturbator is Reagent"	Lentiviral Transduction, AAV Transduction, mRNA, mammalian expression vector, Transfection
cDNA_Time_point	Time measurement at which entities were analyzed following cDNA treatment	String	NCIT_C68568, "Timepoint"	MIACA - "TR Time Stamp Stop"	None

## Sheet: Unclassified Perturbagen
Field_Category/Name*	Information provided by	Definition*	Type
UP_Center_Batch_ID	from previously submitted metadata (DSGC)		String
UP_Concentration	DSGC		Numeric
UP_Time_point	DSGC		String

## Sheet: Protein
Field_Category/Name*	Definition*	Type	Field Name Ontology Match	Field Name Specification Match	Controlled Vocabulary Source Example**	Example Entry
PR_Center_Batch_ID		String		LINCS - PR_Center_Batch_ID
PR_Concentration	Final concentration of protein in animal injection/cell media (uM)	Numeric	NCIT_C41185, "Concentration"	MIASCI - "Concentration"	None	10
PR_Time_point	Time measurement at which entities were analyzed following Protein treatment	String	NCIT_C68568, "Timepoint"	MIACA - "TR Time Stamp Stop"	None	24 hours
