# Supplementary material for: Sustainable data and metadata management at the BD2K-LINCS Data Coordination and Integration Center
Source: Sci Data. 2018 Jun 19;5:180117. doi: 10.1038/sdata.2018.117 (PMC6007090; doi:10.1038/sdata.2018.117)
Supplement: Supplementary Table 3 [file sdata2018117-s3.xlsx]

## Sheet: RNA-Seq
RNA-Seq Assay Metadata	Value (example)	Definition	Type	Field Name Ontology Link
RNAseq_Assay_Name	RNAseq	-	string
RNAseq_Assay_Date	2017-01-15	the date for sequencing	date
RNAseq_Instrument	HiSeq 2500	The name of the high-throughput sequencing system used	string	EFO_0000548, "Instrument"
RNAseq_Software_Version	12.2	The software version of the instrument	string	LA20883-7, "Software Version
RNAseq_Single_Paired	Paired End	whether one or both ends of the nucleotide fragment will be sequenced	string
RNAseq_Read_Length_1	200	the number of base pairs sequenced (if paired-end, depth of the first strand)	numeric
RNAseq_Read_Length_2	46	the number of base pairs sequenced from the second strand (only for paired-end reading)	numeric
RNAseq_Strand_Specificity	Non-strand-specific	describes the type of rna-seq protocol that was used (starnded vs non-stranded)	string
RNAseq_Library_starting_quantity	5.0ng	the amount of RNA that was used	string
RNAseq_RNA_Integrity_Number	9	minimum RIN value of the starting RNA	numeric
RNAseq_Lysis_method	Ambion mirVana	the method that ws used for the lysis of the cells	string	OBI_0302894, "Cell Lysis"
RNAseq_Extraction_method	Ambion mirVana	the rna extraction /isolation method that was used	string	OBI_0000073, "Sample Preparation for Assay"
RNAseq_Fragmentation_method	chemical (Nextera tagmentation)	the method that was used to decrease the size of the nucleic acid	string
RNAseq_Size_selection_method	SPRI beads	the method that was used to remove unwanted lengths of nucleic acid fragments	string
RNAseq_Size_Range	200-400	size selection filter used for library construction	string
RNAseq_Spike-in_Controls	-	the spike-in controls that were used	string
RNAseq_Spike-in_Source	source of the spike-ins (home-made or commercial or NIST)		string
RNAseq_Spike-in_Concentration	the concentration of each of the spike-ins in the pool used.		string
RNAseq_Mean_Sequencing_Depth			numeric
RNAseq_Sequencing_Cycles	100		numeric
RNAseq_Reference_Genome	GRCh37		string
RNAseq_Trim_metric	<20 (Phred)	Phred score threshold necessary for the removal of low quantity reads	string
RNAseq_Lib_prep_kit		The kit that was used for the NGS library preparation	string
RNAseq_Biosample_Type	primary cell		string
RNAseq_Biosample_summary	Mus musculus C57BL/6 heart embryo (10.5 days)	A brief summary of the sample that were processed (organism, age, phenotype,etc.)	free text
RNAseq_Associated_SOPs		List and links for detailed SOPs that are necessary to reproduce the data	string
RNAseq_Replication_Type	Isogenic		string
RNAseq_Replication_Count	3		numeric
RNAseq_Library_Prep_Data			string
RNAseq_Library_Date_Extracted			string
RNAseq_Spike-in_Time		the time when the spike-in was done	string
RNAseq_Library_Indexing_Basepairing	8	(important for de-multiplexing samples)	numeric
RNAseq_Barcode		Barcode assigned to assay plate for multiplex sequencing	string
RNAseq_cDNA_Preparation_Method	Oligod(t), Random		string
RNAseq_PCR_Cycle_Number		the number of PCR amplification cycles to make the cDNA	string
RNAseq_Sequencing_Facility			string
RNAseq_Sequencing_Chemistry_Version	v2		string
RNAseq_Raw_File_Type	fastq		string
RNAseq_Raw_File_Replicate_Number	1		numeric
RNAseq_Plate_Format	384	Number of wells present on plate	numeric
RNAseq_Temperature	25	Syetem temperature at which plate was examined, in C	numeric

## Sheet: L1000
L1000 Assay Metadata	Value (example)	Definition	Type	Field Name Ontology Link
L1000_Assay_Name	L1000		string
L1000_Instrument	Luminex Scanner	Instrument used to scan plates for fluorescence signal	string	EFO_0000548, "Instrument"
L1000_Software	Flexmap	Software utilized to interpret fluorescence signal from plates	string	EFO_0002029, "Software"
L1000_Software_Version	3.1	version number of software used for fluorescence analysis	numeric	LA20883-7, "Software Version
L1000_Number_Probes	1000	Total number of unique probes utilized for the experiment	numeric
L1000_RNA_Extraction	Turbocapture mRNA Kit	Method for obtaining RNA from cells/tissue	string	OBI_0666666, "RNA Extraction"
L1000_Processing_Package	MATLAB	Program package utilized to deconvolve and analyze plate data (MATLAB, R, Java, etc.)	string	EFO_0002029, "Software", BRO.owl, "Processing Pipeline"
L1000_Analysis_Software_Version	2016b	Software version utilized for processing package	string	LA20883-7, "Software Version
L1000_Plate_Format	384	Number of wells present in plate used (96, 384, etc.)	numeric
L1000_Temperature	37	System temperature at which the perturbation was performed, in C	numeric
L1000_Chip_File	https://github.com/cmap/l1ktools/blob/master/matlab/resources/L1000_EPSILON.R2.chip	Mapping of paired genes and beads	link/file
L1000_Chip_File_Version		point to the version of mapping between genes and beads	string

## Sheet: ATAC-Seq
ATAC-Seq Assay Metadata	Value (example)	Definition	Type	Field Name Ontology Link
ATACseq_Assay_Name:	ATACseq	-
ATACseq_Assay_Date		the date for sequencing	date
ATACseq_Instrument	HiSeq 2000	The name of the high-throughput sequencing system used	string	EFO_0000548, "Instrument"
ATACseq_Software_Version		The software version of the instrument	numeric	LA20883-7, "Software Version
ATACseq_Read_Length	50	The length of the read that the sequencer produces / the number of base pairs you can read at one time	numeric
ATACseq_Single_Paired	Single	whether one or both ends of the nucleotide fragment will be sequenced	string
ATACseq_Data_Processing_Pipeline	Pipeline available through Galaxy	Step by step protocol by which sequencing data was analyzed	string	BRO.owl, "Processing Pipeline"
ATACseq_Strand_Specificity	Not stranded	Describes the type of dna-seq protocol that was used (starnded vs non-stranded)	choice (stranded/non-stranded)
ATACseq_Starting_Nuclei	50000	The number of nuclei that were used	numeric
ATACseq_Lysis_method	cold lysis buffer (10 mM Tris-HCl, pH 7.4, 10 mM NaCl, 3 mM MgCl2 and 0.1% IGEPAL CA-630)	the method that ws used for the lysis of the cells	string	OBI_0302894, "Cell Lysis"
ATACseq_Sample_Preparation	Description provided in the protocol	Step by step experimental protocol	string	OBI_0000073, "Sample Preparation for Assay"
ATACseq_Library_prep_kit	Illumina Nextera		string	OBI_0000711, "Library Preparation"
ATACseq_Library_Size_Range	150-250	Base pair size ranged of library utilized	numeric
ATACseq_Total_Reads	30000000	Total number of sequencing reads recorded	numeric
ATACseq_Peak_Calling_Control	Input	The controls that were used for the peak calling (e.g. inputs, IgG)	string
ATACseq_Biosample_summary		A brief summary of the sample that were processed (organism, age, phenotype,etc.)	string	MGEDO.owl, "BioSample"

## Sheet: MEMA
Microenvironment Microassay (MEMA)	Value (example)	Definition	Type	Field Name Ontology Link
MEMA_Printing_Instrument	ArrayIt NanoPrint	Instrument utilized to place ECM Proteins onto slides	string	EFO_0000548, "Instrument"
MEMA_Printing_Instrument_Software_Version		The software version of the instrument	numeric	LA20883-7, "Software Version
MEMA_Outcome_Instrument		Instrument used for measurement of fluorescence following experimental procedures	string	EFO_0000548, "Instrument"
MEMA_Preparation_Pipeline	Procedural copy/paste	Description of coating, list of proteins tested, cell densities and experimental time	string (paragraph)
MEMA_Coating	Polyacrylamide	Substrate coating utilized for experimental procedures	string	PATO_0002012, "Coating"
MEMA_Coating_Amount	100	Amount of prepared substrate mixture used per slide (uL)	numeric
MEMA_Cell_Density	1000	Number of cells seeded on coated and prepared MEMA slide, in cells/cm2	numeric	NCIT_C120538, "Cell Density"
MEMA_Culture_Time	48 hours	Amount of time cells were cultured on MEMA slides prior to fixation and staining (48 hours, 3 days, etc.)	string

## Sheet: Microwestern
Microwestern Assay Metadata	Value (example)	Definition	Type
Miwstrn_Total_Protein	0.15	Amount of total protein utilized for assay, in ug	numeric
Miwstrn_Lysis_Method	SDS	Method/kit/active chemical utilized to lyse cells for protein isolation	string
Miwstrn_Sonicator	Misonix XL2000	Make and model of sonication apparatus utilized for protein processing	string
Miwstrn_Footprint	24	Number of wells on plate used for experiment	numberic
Miwstrn_Printer	GeSim Nanoplotter	Device used to print samples onto gel	String
Miwstrn_Printer_Software	GeSim NPC16	Software used to control Miwstrn_Printer	string
Miwstrn_Printer_Software_Version	2.15.53	Version number of Miwstrn_Printer_Software	string
Miwstrn_Imaging_Instrument	LiCore Odessey	Device used to image gel following electrophoresis	string
Miwstrn_Transfer_File	[Name of the file]		string

## Sheet: Proteomics
Proteomics Assay Metadata	Value (example)	Definition	Type
PROTEOMICS_Assay_Name	P100, DIA, GCP, TMT, iTRAQ, SILAC, LABEL FREE, PRM, SRM		string
PROTEOMICS_Assay_Type	PROETOMICS_TARGETED		string
PROTEOMICS_Sample_Prep_Protocol	(link to a protocol)		link
PROTEOMICS_Instrument_Acquisition_Protocol	(link to a protocol)		link
PROTEOMICS_Instrument_Acquisition_MethodName	somemethod.meth	filename of instrument method	string
PROTEOMICS_LC_Instrument	Proxeon EasyNano1000	liquid chromatography instrument - can be blank	string
PROTEOMICS_MS_Instrument	Sciex TripleTOF 6600, QExactive HF	Instrument used to acquire data	string
PROTEOMICS_Instrument_Software	XCalibur	Software utilized for data acquisition	string
PROTEOMICS_Instrument_Software_Version	4.2	version number of software used for data acquisition	numeric
PROTEOMICS_Processing_Primary_Signal_Processing	Skyline; PeakView; OpenSWATH	program to generate Level 1 data	string
PROTEOMICS_Processing_Primary_Signal_Processing_Version	1.3	version	string
PROTEOMICS_Processing_Statistical_Processing	https://github.com/cmap/proteomics-signature-pipeline	link to data processing pipeline software	link
PROTEOMICS_Processing_Statistical_Processing_Version	1.1	version	string

## Sheet: Imaging
Imaging Assay Metadata	Value (example)	Group
version	0.1	-
Imaging_Detector_Binning	2x2	Setting Group
Imaging_Detector_Bit_Depth	16	Setting Group
Imaging_Detector_Type	sCMOS	Setting Group
Imaging_Lens_Immersion_Type	air	Setting Group
Imaging_Lens_Numerical_Aperture	0.75	Setting Group
Imaging_Lens_Optical_Correction	null	Setting Group
Imaging_Light_Source	Halogen bulb	Setting Group
Imaging_Magnification	40	Setting Group
Imaging_Microscope_Type	3D	Setting Group
Imaging_Pixelsize	250	Setting Group
Imaging_Z_Dimension	9	Setting Group
Imaging_Z_Stepsize	200	Setting Group
maging_Blocking_Agent	Odyssey Blocking Buffer	Design Group
Imaging_Fixative	2% formaldehyde	Design Group
Imaging_Permeabilization_Agent	0.1% Triton X-100	Design Group
Imaging_Plate_Format	96 Well	Design Group
Imaging_Replication_Count	3	Design Group
Imaging_Replication_Type	isogenic	Design Group
Imaging_Type	fixed	Design Group
Imaging_Incubator	TRUE	Incubation Group
Imaging_Incubator_CO2	5	Incubation Group
Imaging_Incubator_Humidity	null	Incubation Group
Imaging_Incubator_O2	null	Incubation Group
Imaging_Incubator_Temp	37	Incubation Group
Imaging_Live	TRUE	Time Group
Imaging_Time_Interval	0.5	Time Group
Imaging_Total_Number	96	Time Group
Imaging_Total_Time	48	Time Group
Imaging_Channel_Name	r1_c2	Imaging Channel Array
Imaging_Detector_Gain	null	Imaging Channel Array
Imaging_Dichroic_Filter	495	Imaging Channel Array
Imaging_Emission_Filter	...	Imaging Channel Array
Imaging_Excitation_Filter	...	Imaging Channel Array
Imaging_Excitation_Power	50	Imaging Channel Array
Imaging_Excitation_Wavelength	488	Imaging Channel Array
Imaging_Exposure_Time	20	Imaging Channel Array
Imaging_Marker_Antibodies	TRUE	Imaging Channel Array
Imaging_Marker_Compounds	FALSE	Imaging Channel Array
Imaging_Marker_Intrinsic	FALSE	Imaging Channel Array
Imaging_Marker_Sample_Specification	link to specification in sample-level metadata	Imaging Channel Array
Imaging_Method	fluorescence	Imaging Channel Array
