# Supplementary material for: Sustainable data and metadata management at the BD2K-LINCS Data Coordination and Integration Center
Source: Sci Data. 2018 Jun 19;5:180117. doi: 10.1038/sdata.2018.117 (PMC6007090; doi:10.1038/sdata.2018.117)
Supplement: Supplementary Table 4 [file sdata2018117-s4.xlsx]

## Sheet: Sheet1
Field	Description	Example
Center name	Name of the DSGC / group or external laboratory generating the data	NeuroLINCS
Principal investigator	Lead investigator on grant used for dataset generation	Leslie Thompson
Grant number	Link to grant number used to generate dataset	NIH 1U54NS091046-01
Dataset author(s) *	Author(s) [Synonym: Creator] The entity (person, organization, service) primarily responsible for making the resource.
Dataset author affiliation	Affiliation(s) of the dataset authors; will be associated with a dataset citation record	University of California, Irvine
Assay	Assay used to generate the dataset	RNA-seq gene expression profiling assay
Subject area	Broad category of the type of assay	Transcriptomics
Assay description	Text or link to assay description	mRNA transcriptomic profiles of polyA+ enriched RNA isolated from frozen pellets of iPSCs derived from amyotrophic lateral sclerosis (ALS), spinal muscular atrophy (SMA), and control (unaffected) subjects.
Assay protocol	Text or link to assay experimental protocol	http://neurolincs.org/pdf/NeuroLINCS-RNAseq-protocol-26OCT2016.pdf
Assay metadata file	File submitted via MST tool	Cell culture metadata, Peturbation metadata, Sample metadata, LibraryPrep metadata, Replicate metadata
Processing pipeline	Text or link to where the processing pipeline is described	http://galaxy.neurolincs.org/workflow/list_published
Processing pipeline version		version 1
Level 1 data location	Link to the data	dbGap/SRA - Study name LINCS / study ID 20146 / SRA ID phs001231.v1.p1 NINDS/LINCS
Level 2 data location	Link to the data	LINCS Data Portal
Level 3 data location	Link to the data	LINCS Data Portal
Level 4 data location	Link to the data	LINCS Data Portal
Data format description location		This relates samples to data level files; it also describes the rows of any tabular data
Number of samples		20
Dataset title	Descriptive, unique dataset/dataset group name; human interpretable prefered	iPSC (Exp 1) - ALS, SMA and Control (unaffected) subject-derived iPSC lines - RNA-seq
Dataset description	A paragraph that describes the dataset	RNA-Seq was carried out on isolated mRNA obtained from induced Pluripotnent Stem Cells (iPSC) cell lines. These lines were derived from ALS, SMA and Control (unaffected) individuals (three of each).
Dataset release date	Date of first release	2016-09-01
Related publications	Publications where data was originally published
Dataset keywords	Several descriptive words	Transcriptomics, RNA-Seq, Gene Expression, Transcriptional profile, mRNA, differential gene expression, ALS, SMA,iPSC
Dataset QC/QA information	Link or text how the data was QC/QAed
DSGC dataset website	This describes how to access this dataset on the DSGC site and any tools built to look deeper into this dataset alone or in combination. This will have to be made specific to each Center and datatype
Project name	Project for which the dataset is generated	LINCS phase 1
Associated reagent metadata categories	Required LINCS metadata categories for this assay / dataset	iPSC
Associated metadata entities	these have to be previously registered in MDR; and have to be associated with the dataset
Mapping to LINCS metadata standards specifications	List that aligns data properties (columns) to the metadata standards specifications	via MST: http://dev3.ccs.miami.edu:8080/mst/ [link]
Associated experimental variables	most common ones required for data analysis integration
Mapping to experimental metadata fields	List that aligns data properties (columns) to the experimental metadata standards specifications
Dataset status	Describes if the data is a new release, addition or update to the previous release, or revision
Dataset file format	Format of the published dataset
Endpoint
Data file description	List that provide a description of all columns in the data files
Signature category	Category of perturbation response measured by the assay
FAQ
